# Supplementary material for: Human Papillomavirus Type 16 Stimulates WAVE1- and WAVE2-Dependent Actin Protrusions for Endocytic Entry
Source: Viruses. 2025 Apr 8;17(4):542. doi: 10.3390/v17040542 (PMC12031361; doi:10.3390/v17040542)
Supplement: Supplementary file 1 [file viruses-17-00542-s001.zip]

Archive with 1 entries (1 files):
- viruses-3524801-supplementary.pdf
